# Supplementary material for: Bioinformatic and phylogenetic analysis of the CLAVATA3/EMBRYO-SURROUNDING REGION (CLE) and the CLE-LIKE signal peptide genes in the Pinophyta
Source: BMC Plant Biol. 2014 Feb 14;14:47. doi: 10.1186/1471-2229-14-47 (PMC4016512; doi:10.1186/1471-2229-14-47)
Supplement: Additional file 3: Table S1 — CLE genes and proteins in the Pinophyta. Excel file, “Strabala et al Tables S1 + S2”; tab labelled “Table S1 – CLE genes”. Table S2. CLEL genes and proteins in the Pinophyta. Excel file, “Strabala et al Tables S1 + S2”; tab labelled “Table S2 – CLEL genes”. [file 1471-2229-14-47-S3.xls]

## Sheet: Table S1 - CLE genes
CLE	Gen/EMBL/DDBJ entries	Species	Cell type/tissue expression	Species + (accession) + name	Sequence	length	Signal peptide cleavage site	CLE Motif Sequence	Notes
180	BY881512-1	Cryptomeria japonica	bark - inner, strobilus (male)	>Cryptomeria_japonica_CLE180	MFLLGLLMLQPSDPAPCGRRKPNTPALPQQQQVHVISRYLLSTSNQFNVPKHSNKPFRGYNASAHEVPSGPNPISN	76	between pos. 14 and 15: SDP-AP	HEVPSGPNPISN	Presumed orthologue of CLE189, 198, 199, 203, 210, 212, 238
	AU084295-1
	BP174244-1
181	BY892398-1	Cryptomeria japonica	strobilus (male)	>Cryptomeria_japonica_CLE181	MVKCKSAVCRMIVLFIVAIITWVGFSSRLLIETNGKQLSNYYHFAGDRLRVVDELSEKKKLMEDSDNHHGCNCYKAAEEEKTDPIYGNDKRLVPTGPDPLHNR	103	between pos. 26 and 27: GFS-SR	RLVPTGPDPLHN	Presumed orthologue of CLE202, 237, 260
	BY909937-1
182	CF477586	Pinus taeda	embryo, root, root + paraquat	>P_taeda_CLE182	MIDRWSRSRLSNMKRLFLCVLFVLWIVLCSASRAPPSTFFNTHESTESPSRSSANFQPSFKLPHPPTGQVDAGRFGVDKRRVPTGSNPLHNR	92	between pos. 31 and 32: CSA-SR	RRVPTGSNPLHN	Presumed orthologue of CLE192, 207, 228
	CV137762
	DT626269
	CX715848
	CF477528
183	DR464239	Picea engelmannii x glauca	bark	>P_engelmannii_x_glauca_CLE183	MRGYCLIAARLSRMILFILLLVVLLSLNNERALGMRNIDRIKGIRHELYTVGAAATEVSHVDAKSRGKEPDFDLNYGNVKRRVPNGSDPIHNRAGKSGEPPAV	103	between pos. 34 and 35: ALG-MR	RRVPNGSDPIHN	Presumed orthologue of CLE194, 230, 256
	CO207045-1
184	CO223972	Picea sitchensis	root	>P_sitchensis_CLE184	MSKKQRDCTETMHRPHHVQVTRSNPRRLSSDQNQFNVPAAASRGRHARRSPPSPWANSQRYNASAHEVPSGPNPISN	77	not full-length	HEVPSGPNPISN	Presumed orthologue of CLE188, 209
	CO220733
185	CO237812	Picea glauca	foliage	>P_glauca_CLE185	SANFVEAMSQGNKNLQASRESDDTGQYCSHISCRRAGYEVDPRFGVQKRLVPTGPNPLHN	NA	not full-length	RLVPTGPNPLHN	Presumed paralogue of CLE269, 270, 271
	ALWZ022957036.1		genomic sequence	>P_glauca_ALWZ022957036.1_CLE185	MEKGFNYYKMGALISLIIIAYVLVVLSANFVEAMSQGNKNLQASRESDDTGQYCSHISCRRAGYEVDPRFGVQKRLVPTGPNPLHN	86	between pos. 27 and 28: VLS-AN
186	EX332833	Picea glauca	foliage, mixed tissues, xylem, root	>P_glauca_CLE186	MIERRRPEKLNRMMNLAAVVSVLVVMILIILSSLICFASAARQSAFFHAEMKDKDHKAASGLFKPSGKDCHSGKSLSHCSPISKQMGNSNMTGADKRVVPTGPNPLHNR	109	between pos. 40 and 41: ASA-AR	RVVPTGPNPLHN	Presumed orthologue of CLE201, 206, 229
	DV974393
	GE481437
	CO485442
	CO484210
	CO239410
	GR953968
	EX333178
	ALWZ023183429.1		genomic sequence	>P_glauca_ALWZ023183429.1_CLE186
187	CO256846	Picea glauca	xylem	>P_glauca_CLE187	LSPAEMDNKFEGDKRLIPTGPNPLHNR	NA	not full-length	RLIPTGPNPLHN	Presumed orthologue of CLE235
	ALWZ024883794.1		genomic sequence	>P_glauca_ALWZ024883794.1_CLE187	MIRRRRSRLINAAFACSLFFLVIMLMSSFCIVSGTRAASGFFKVWTKNDKPSGSKFKGKDCPENKKNGHSCRLSPAEMDNKFEGDKRLIPTGPNPLHNR	99	between pos. 34 and 35: VSG-TR
188	CO366019	Pinus taeda	root –K	>P_taeda_CLE188	MADALVDPRCHCTLRQWKSTSKDDNRSSRRISFSRLFNLFLVLLLVFPLLSQPVEPARTINACQKKQRNCTQEMHRPQDVKVTSSNPRRLSSDQNQFNVPAAPSRGRHGRRSPPSPWANSRRYNASDHEVPSGPNPISN	139	between pos. 56 and 57: VEP-AR	HEVPSGPNPISN	Presumed orthologue of CLE184, 209
	CO365940
189	DR744109	Pinus taeda	root +AlCl3, root +CuSO4	>P_taeda_CLE189	MADGFVRRLKRADKKLLLIIFLLLGLFFQRVDSTPCPGKKLQDFGHGELGVTLKHSPCRRILASREFFVPKHSKGSRTHYEESDHEVPSGPNPISNR	97	between pos. 33 and 34: VDS-TP	HEVPSGPNPISN	Presumed orthologue of CLE180, 198, 199, 203, 210, 212, 238
	DR089394
190	DV993702	Picea glauca	mixed tissues, bark - cambium/phloem	>P_glauca_CLE190	MAKNHFMFPKLSASYDVVMIFLLVVSSQLISAALGIRNFNSSENMQKQRLLDGLSAATVMYSANKNGQPDGFKADVTATNLDPNFTSKRMVPNGSDPLHNR	101	between pos. 35 and 36: ALG-IR	RMVPNGSDPLHN	Presumed orthologue of CLE205, 224. No full-length genomic scaffold available. Full sequence seen on ALWZ020864696.1 and ALWZ020337718.1 with overlap, but one scaffold truncated at 5' end, the other at 3' end, respectively. No evidence for intron(s).
	GE474919
	CO475409
	CO475124.2
191	DV997954	Picea glauca	mixed tissues, bark - cambium/phloem	>P_glauca_CLE191	AAAGLTFRVHLVFMAVMVLFPANSFVQGLRPSFITRDVQNVVGPMKSTVLQQLSVVSPPRNLMGQRTNLREVLLGNQKVNADLQASSLRSEDGGMTTASARQVPTGPDPLHHNGTPAKPAFPQLP	NA	between pos. 28 and 29: VQG-LR	RQVPTGPDPLHH	Presumed orthologue of CLE272. Three exons, two introns
	GE475180
	CO476765
	CO475586
	ALWZ026231032.1		genomic sequence	>P_glauca_ALWZ026231032.1_CLE191	MAAAGLTFRVHLVFMAVMVLFPANSFVQGLRPSFITRDVQNVVGPMKSTVLQQLSVVSPPRNLMGQRTNLREVLLGNQKVNADLQASSLRSEDGGMTTASARQVPTGPDPLHHNGTPAKPAFPQLP	126
192	CO481049	Picea glauca	foliage, xylem, shoots, shoots xyl, camb, phlo	>P_glauca_CLE192	HLFVCVLFVLSIVLCSAARAPPSTLFDTYESKSRSRSSANFQPSFKLPHPPTEQVDAGRFGVDKRRVPTGSNPLHNR	NA	not full-length	RRVPTGSNPLHN	Presumed orthologue of CLE182, 207, 228
	CO481288
	DR590195
	CO240805
	EX355265
	ALWZ024896084.1		genomic sequence	>P_glauca_ALWZ024896084.1_CLE192	MIDHERRSSLGFRLRNMKHLFVCVLFVLSIVLCSAARAPPSTLFDTYESKSRSRSSANFQPSFKLPHPPTEQVDAGRFGVDKRRVPTGSNPLHNR	95	between pos. 35 and 36: CSA-AR
193	DV973646	Picea glauca	mixed tissues, root, xylem	>P_glauca_CLE193	MKVERMRILGLFVSALVLILLVLSNICGAESWRMLRNTNGRGYLEKNSDDPQSQTFNIPAPHAYESYTYSPPDDGNEIDPRYGVEKRLVPTGPNPLHH	98	between pos. 31 and 32: AES-WR	RLVPTGPNPLHH	Presumed orthologue of CLE204, 231
	GE480021
	CO486065
	GE480075
	DR592314
	ALWZ025840520.1		genomic sequence	>P_glauca_ALWZ025840520.1_CLE193	MKVERMRILGLFVSALVLILLVLSNICGAESWRMLRNTNGRGYLEKNSDDPQSQTFNIPAPHAYESYTYSPPDDGNEIDPRYGVEKRLVPTGPNPLHH
194	DR160838	Pinus taeda	root –Fe	>P_taeda_CLE194	MRGYCFIATRLSRMILFILLLGVSMSFKNERALGMRNIERIKGIRHELYAVEAAATATEVSHVDAKNRGGEADFDLNYGDVKRRVPNGSDPIHNRRAGKSGEPPAV	106	between pos. 26 and 27: SMS-FK	RRVPNGSDPIHN	Presumed orthologue of CLE183, 230, 256
195	EX379750	Picea glauca	shoot - terminal leader	>P_glauca_CLE195	MLLTSSASFMLPRVTIVLQVLLIVTVVCAHEISGSVLGKGGRNSLRARSSSQEFIAPANDNNTYRTLHRKITNVMRVRKVDFDVKDGGFQNPRENNKGNTDRPYVQKLHNVPSGPNPIGNFDPPAQIDGLRAPSRH	136	between pos. 29 and 30: VCA-HE	HNVPSGPNPIGN	Presumed orthologue of CLE208, 261. No full-length genomic scaffold available. Full sequence seen on ALWZ024932723.1 and ALWZ024932724.1 with overlap, but one scaffold truncated at 5' end, the other at 3' end, respectively. Long Intron 2 (>2 kbp) intervening. See P. abies CLE261 for putative orthologue, (all three exons on one contig)
	EX380121
	EX386078
	EX385719
196	DR464285	Picea engelmannii x glauca	bark	>P_engelmannii_x_glauca_CLE196	MAKGCNYCKMGAVLSFITVLYILVALSANSVEAMSSNKAYPNIQPPCASAGTKEYCSHVPCRHAPDDVSGRFGAQKRRVPTGPNPLHN	88	between pos. 33 and 34: VEA-MS	RRVPTGPNPLHN	Presumed orthologue of CLE215, 245
197	DR483224	Picea sitchensis	bark (camb/phl)(weevil)	>P_sitchensis_CLE197	MGKRWNCYKVGAVVSLITAMYVLAVLSADCVEAMRTNTAYNYIQGPPASDATTQYCSHVSCRDAAAEMEPGFGDQKRTVPTGSNPLHN	88	between pos. 27 and 28: VLS-AD	RTVPTGSNPLHN	Presumed orthologue of CLE200, 226, 254
	DR477572
198	GT246831	Pinus contorta	bark - wounded tree	>P_contorta_CLE198	MADGFVRRLKRADKKLLLIVFLLLGLFFQRVDSTPCPGKKLQDFGHGELGVTLKHSPCRRILASREFFVPKHSKGSRTHYEESDHEVPSGPNPISNR	97	between pos. 33 and 34: VDS-TP	HEVPSGPNPISN	Presumed orthologue of CLE180, 189, 199, 203, 210, 212, 238
	GT239220
199	EX317283	Picea glauca	bark - cambium/phloem	>P_glauca_CLE199	MADGFVRRLKKADKNLLVVVFLFLVLFFQRVDPTPCPEKELQNIGPGGLRVILKHPPCRRLSASREFFVPKHNKGSRRTSYGASDHEVPSGPNPISNR	98	between pos. 33 and 34: VDP-TP	HEVPSGPNPISN	Presumed orthologue of CLE180, 189, 198, 203, 210, 212, 238; Possibly the same gene/protein as CLE238, but 2 aa mismatches
	EX317636
200	EX368883	Picea glauca	xylem, shoot tip	>P_glauca_CLE200	MGKRWNCYKVGAVVSLITAMYVLAVLSADCVEAMRTNTAYNYIQGPPASDATTQYCSHVSCRDAAAEMEPGFGDQKRTVPTGSNPLHN	88	between pos. 27 and 28: VLS-AD	RTVPTGSNPLHN	Presumed orthologue of CLE197, 226, 254 - Possibly the same gene/protein as CLE254, but 1 aa mismatched
	EX402265
	EX358925
201	GT230706	Pinus contorta	bark - wounded tree, xylem - wounded tree	>P_contorta_CLE201	MIERRRPAKLDKKMNLAAVVSVLVIMILIMLSSLICFASAARQSAFFHAEMKNKDHKAASGFFKPSGKDCSSGKSSLSHCSPLPKQMGNRNTTGADKRVVPTGPNPLHNR	110	between pos. 40 and 41: ASA-AR	RVVPTGPNPLHN	Presumed orthologue of CLE186, 206, 229
	GT258781
	GT259122
	GT231018
	GT260201
	GT260539
202	GT250045	Pinus contorta	bark - wounded tree	>P_contorta_CLE202	MEKFRVGYYIRIHGNHMMMIIMLCLLAAAVHCRAGRSRVLIVGVGETNGRPQHLLSHQLEEDQYVEGDYASTSSSNDDQFRRSRDCCYSHYCGHCSRRSRSRSSRSSAAAEKGSLDPLDPVNYNVDERLVPTGPDPLHN	139	between pos. 44 and 45: CRA-GR	RLVPTGPDPLHN	Presumed orthologue of CLE181, 237, 260
	GT253464
203	GW740769	Pinus banksiana	bark - wounded tree	>P_banksiana_CLE203	MADGFVRSLKRADKKLLLIIFLLLGLFFQQVDSTPCPGKKLQDFGHGELGVTLKHSPCRRILASREFFVPKHSKGSRTRYEESDHEVPSGPNPISNRSDQLSLVCFDKELRISGFEASSDTVN	123	between pos. 33 and 34: VDS-TP	HEVPSGPNPISN	Presumed orthologue of CLE180, 189, 198, 199, 210, 212, 238
	GW745618
204	GW772842	Pinus banksiana	xylem - wounded tree	>P_banksiana_CLE204	MKVERMGILGLCVSALILILLVLSSICGAESRRMLTDSNGRRYLEKNSDDPGNQALNIPAPRTPVYESDDGNEIDPRYGVEKRLVPTGPNPLHH	94	between pos. 31 and 32: AES-RR	RLVPTGPNPLHH	Presumed orthologue of CLE204, 231
205	GH287489	Picea sitchensis	shoot bud	>P_sitchensis_CLE205	MAKNHFMFPKLNASYDVVMIFLLVVSSQLISAALGIRNFNSSDNMQKQRLLDGLSAATVMYSANKNGQPDGFKADVTATNLDPNFTSKRMVPNGSDPLHNR	101	between pos. 35 and 36: ALG-IR	RMVPNGSDPLHN	Presumed orthologue of CLE190, 224
	GH287857
206	GH290648	Picea sitchensis	shoot bud	>P_sitchensis_CLE206	MIERRRPEKLNRMMNLAAVVSVLVVMILIILSSLICFASAARQSAFFHAEMKDKDHKAASGLFKPSGKDCHSGKSLSHCSPISKQMGNSNMTGADKRVVPTGPNPLHNR	109	between pos. 40 and 41: ASA-AR	RVVPTGPNPLHN	Presumed orthologue of CLE186, 201, 229
	GH291026
207	GT121713	Picea sitchensis	shoot bud	>P_sitchensis_CLE207	PTEQVDAGRFGVDKRRVPTGSNPLHNR	NA	not full-length	RRVPTGSNPLHN	Presumed orthologue of CLE182, 192, 228
208	DR470910	Picea engelmannii x glauca	bark	>P_engelmannii_x_glauca_CLE208	MLLTSSPSFMLPRVIIVLQVLLIVTVVCAHEISGSVLGKGGRNSLRARSSSQEFIAPVNDNNTYRTLHRKITNVMRVRKVDFDVKDERQGGFQNPRENNKGNTDRPYVQKLHNVPSGPNPIGNFDPPAQIDGLRAPSRH	139	between pos. 29 and 30: VCA-HE	HNVPSGPNPIGN	Presumed orthologue of CLE195, 261
	DR450120-1
209	submitted	Pinus radiata	phloem, root	>Pradiata_CLE209	MADALVDPRCHCTLRQWKSTSKDDNRSSRRISFSRLFNLFLVLLLVFPLLSQPVEPARTINACQKKQRNCTQEMHRPQDVKVTSSNPRRLSSDQNQFNVPAAPSRGRHGRRSPPSPWANSRRYNASDHEVPSGPNPISN	139	between pos. 56 and 57: VEP-AR	HEVPSGPNPISN	Presumed orthologue of CLE184, 188
210	submitted	Pinus radiata	phloem, root	>Pradiata_CLE210	MADGFVRRLKRADKKLLLIIFLLLGLFFQRVDSTPCPAKKLQDFGHGELGVTLKHSPCRRILASREFFVPKHSKGSRTHYEESDHEVPSGPNPISNR	97	between pos. 33 and 34: VDS-TP	HEVPSGPNPISN	Presumed orthologue of CLE180, 189, 198, 199, 203, 212, 238
211	MA_55741	Picea abies	genomic sequence	>P_abies_MA_55741_CLE211	MADELADPRCHCELRQWRMSSSKLLNVLLILLLVFLLFYQPVEPARTINVCRKKQRDRMLAMHPPPHLVQATRSNPRRLSSDQNQFNVPAPASPGRHAPGSPPSPWANSRRFNASAHDVPSGPNPISNR	129	between pos. 44 and 45: VEP-AR	HDVPSGPNPISN	Presumed orthologue of CLE239, 240, 241
212	MA_10207985	Picea abies	genomic sequence	>P_abies_MA_10207985_CLE212	MADGFVRRLKKADKNLLVVVFLFLVLFFQRVDPTPCPEKELQNIGPGGLRVILKHPPCRRLSASQEFFVPKHNKGSRRTRYGASDHEVPSGPNPISNR	98	between pos. 33 and 34: VDP-TP	HEVPSGPNPISN	Presumed orthologue of CLE180, 189, 198, 199, 203, 210, 238
213	MA_671792	Picea abies	genomic sequence	>P_abies_MA_671792_CLE213	MADKLVDPRCHCRLRQWQIKSDGDKRSRRRMSCSILLKLFLILLLVFPLLCHSVEPARTINACRKKQRDCMQAMARPHHVQVTRSNPRRLSSDLDQFNVPAVSSRDRHGRRSPPSPSTNSRRYNASAHEVPSGPNPISD	139	between pos. 53 and 54: CHS-VE	HEVPSGPNPISD	Presumed orthologue of CLE242
214	MA_8623178	Picea abies	genomic sequence	>P_abies_MA_8623178_CLE214	MADVFFRSLRFLVILLLLALIFQGVDPAPCRETMLKNTHGGLKNILKHSASRRLLLASNEFFVPKHSNGSRTRYDASDHDVPSGPNPIGNR	91	between pos. 27 and 28: VDP-AP	HDVPSGPNPIGN	Presumed orthologue of CLE243, 244
215	MA_195857	Picea abies	genomic sequence	>P_abies_MA_195857_CLE215	MAKGCNYCKMGAVLSFITVLYILVALSANSVEAMSSNKAYPNIQPPCASAGTKEYCSHVPCRHAPDDVSGRFGAQKRKVPTGPNPLHN	88	between pos. 33 and 34: VEA-MS	RKVPTGPNPLHN	Presumed orthologue of CLE196, 245
216	MA_114852	Picea abies	genomic sequence	>P_abies_MA_114852_CLE216	MAKGFNYYKLGALLSLITLVYVLVVLSANSVEATSRNKAYKNLQASSDATRQDCSHISCKLSTRQDCSHISCKLSGDEIDPRYGVQKRIVPTGPNPLHN	99	between pos. 27 and 28: VLS-AN	RIVPTGPNPLHN	Presumed orthologue of CLE246
217	MA_74670	Picea abies	genomic sequence	>P_abies_MA_74670_CLE217	MAKGFNYYKLGAVLYLITLVYVLVVLSANSVEATSRNKAYKNLQVSSDATRQDCSHISCKLSGDEVDPRYGVQKRLVPTGPNPLHN	86	between pos. 33 and 34: VEA-TS	RLVPTGPNPLHN	Presumed orthologue of CLE247
218	MA_7401391	Picea abies	genomic sequence	>P_abies_MA_7401391_CLE218	MAKGFSYYQMGAVLSLIAVLYVWVVLSADSVEATSRNKVYNNIQALQASDATRQYCSHISCRRAGYEIDPRYGVEKRVVPTGPNPLHNWP	90	between pos. 27 and 28: VLS-AD	RVVPTGPNPLHN	Presumed orthologue of CLE249
219	MA_7829417	Picea abies	genomic sequence	>P_abies_MA_7829417_CLE219	MAKGFSYYQMGAILSLITVLYVWVVLSADSVEATSRNKVYKHIQALQASDATRQYCSHISCRRAGYEIDPRYGVEKRVVPIGPNPLHD	88	between pos. 27 and 28: VLS-AD	RVVPIGPNPLHD
220	MA_153637	Picea abies	genomic sequence	>P_abies_MA_153637_CLE220	MAKGFSYYQMGAVLSLITILYVWVVLSADYVEATSRNKVYKHIEALQASDATRKYCNHISCRRAGYEIDPRYGIEKRVIPTGPNPLHD	88	between pos. 27 and 28: VLS-AD	RVIPTGPNPLHD	Presumed orthologue of CLE221
221	MA_153574	Picea abies	genomic sequence	>P_abies_MA_153574_CLE221	MAKGFSYYQMGAVLSLITILYVWVVLSADYVEATSRNKVYKHIEALQASDATRKYCNHISCRRAGYEIDPRYGIEKRVIPTGPNPLHD	88	between pos. 27 and 28: VLS-AD	RVIPTGPNPLHD	Presumed paralogue of CLE220
222	MA_9027193	Picea abies	genomic sequence	>P_abies_MA_9027193_CLE222	MAKGFYYYKMGALICLIIIVYVLVILSANSVEAMTLYKAYKNLQASHASDSTEEYCSHISCRRAGYEIDPRFGVQKRIVPTGPNPLHN	88	between pos. 33 and 34: VEA-MT	RIVPTGPNPLHN	Presumed paralogue of CLE252
223	MA_415578	Picea abies	genomic sequence	>P_abies_MA_415578_CLE223	MAKGFYYYKRGALLCLIIIVYVLAILSANSVEATRLNKISCRRAGYEMDPRFGVQKRVVPTGPNPLHH	68	between pos. 33 and 34: VEA-TR	RVVPTGPNPLHH	Presumed orthologue of CLE250, 251
224	MA_417256	Picea abies	genomic sequence	>P_abies_MA_417256_CLE224	MAKNHFMFPKLNASYDVVMIFLLVVSSQLISAALGIRNFNSSDNMQKQRLLDGLSAATVMYSANKNGQPDGFKADVTATNLDPNFTSKRMVPNGSDPLHNR	101	between pos. 35 and 36: ALG-IR	RMVPNGSDPLHN	Presumed orthologue of CLE190, 205
225	MA_7237823	Picea abies	genomic sequence	>P_abies_MA_7237823_CLE225	MFGLKVFQHFNLFLPLDLLTCLHVSSWIQRSIFSPALRLSMLQEYHVSNLSPPGLMVSNGSDPLLQSDA	69	between pos. 21 and 22: LTC-LH	LMVSNGSDPLLQ	Weak hit, comparative genomics with P. glauca shows sequences do not have predicted met codon in common with P. abies sequence.
226	MA_10260687	Picea abies	genomic sequence	>P_abies_MA_10260687_CLE226	MGKRWNCYKVGAVVSLITAMYVLAVLSADCVEAMRTNKAYNYIQGPPASDATTQYCSHVSCRDAAAEMEPGFGDQKRTVPTGSNPLHN	88	between pos. 27 and 28: VLS-AD	RTVPTGSNPLHN	Presumed orthologue of CLE197, 200, 254
227	MA_10432479	Picea abies	genomic sequence	>P_abies_MA_10432479_CLE227	MGSLICLIIIVYVLVILSANSVEAMRLSKAYKNLQASHASDATEEYCSHISCRRAGYEMDARFGVQKRIVPTGSNPLHN	79	between pos. 24 and 25: VEA-MR	RIVPTGSNPLHN
228	MA_72760	Picea abies	genomic sequence	>P_abies_MA_72760_CLE228	MIDHERRSSLGFRLRNMKHLFVCVLFVLSIVLCSAARAPPSTLFDTYESKSRSRSSANFQPSFKLPHPPTEQVDAGRFGVDKRRVPTGSNXXVPTGSNPLHNR	103	between pos. 35 and 36: CSA-AR	RRVPTGSNXXVP	Presumed orthologue of CLE182, 192, 207; apparent sequence artefact in CLE domain
229	MA_523338	Picea abies	genomic sequence	>P_abies_MA_523338_CLE229	MIERRRPEKLNRMMNLAAVVSVLVVMILIILSSLICFASAARQSAFFHAEMKDKDHKAASGLFKPSGKDCHSGKSLSHCSPIPKQMGNSNMTGADKRVVPTGPNPLHNR	109	between pos. 40 and 41: ASA-AR	RVVPTGPNPLHN	Presumed orthologue of CLE186, 201, 206
230	MA_878	Picea abies	genomic sequence	>P_abies_MA_878_CLE230	MRGYCFIDARLSRMILFIFLLGVLLSLNNERALGMRNIDRIKGIRHELYTVGAAATEVSHVDAKSKGKEPDFDPNYGNVKRRVPNGSDPIHNRYFYQKLPSIYTVFVFT	109	between pos. 26 and 27: LLS-LN	RRVPNGSDPIHN	Presumed orthologue of CLE183, 194, 256
231	MA_120841	Picea abies	genomic sequence	>P_abies_MA_120841_CLE231	MRILGLFVSALVLILLVLSNICGAESWRMLRNTNGRGYLEKNSDDPQSQTFNIPAPHAYESYTYSPPDDGNEIDPRYGVEKRLVPTGPNPLHH	93	between pos. 26 and 27: AES-WR	RLVPTGPNPLHH	Presumed orthologue of CLE193, 204
232	MA_10431125a	Picea abies	genomic sequence	>P_abies_MA_10431125a_CLE232	MTGCLHSSIAPKLNTALIVLLIAAELCIQSERALGIRDLNMLQRQAGGHGEHLSRKDQLIGGASQSAGFSDFRVEGSHRARPPANIPSSSDHEYYYDSKRRVPNCPDPLHNR	112	between pos. 35 and 36: ALG-IR	RRVPNCPDPLHN	One of two identical predicted proteins found on this scaffold. Presumed paralogue of CLE233
233	MA_10431125b	Picea abies	genomic sequence	>P_abies_MA_10431125b_CLE233	MTGCLHSSIAPKLNTALIVLLIAAELCIQSERALGIRDLNMLQRQAGGHGEHLSRKDQLIGGASQSAGFSDFRVEGSHRARPPANIPSSSDHEYYYDSKRRVPNCPDPLHNR	112	between pos. 35 and 36: ALG-IR	RRVPNCPDPLHN	One of two identical predicted proteins found on this scaffold. Presumed paralogue of CLE232
234	MA_10250564	Picea abies	genomic sequence	>P_abies_MA_10250564_CLE234	MTKLVYVRMVKKFTLLALVAILIAACFSETRSDCFKVSENRVFSRKLLMFKSKFTSPGFSRTVYNNRRTGAPATHDSVGVMFHSVPSNPNPIQNKYAQFSF	101	between pos. 32 and 33: TRS-DC	HSVPSNPNPIQN	Presumed orthologue of CLE255
235	MA_529125	Picea abies	genomic sequence	>P_abies_MA_529125_CLE235	MTRRRRSRLINAAFACSLFFLVIMLMSSFCIVSGTRAASGFFKVWTKNDKPSGSKFKGKDCPENKKNGHSCRLSPAEMDNKFEGDKRLIPTGPNPLHNR	99	between pos. 34 and 35: VSG-TR	RLIPTGPNPLHN	Presumed orthologue of CLE187
236	MA_15112	Picea abies	genomic sequence	>P_abies_MA_15112_CLE236	MVGERRHSVAFVCILLVVISSLCIDASGSALFQPQKNKGRTYFDLQPEIPKSSREAGTRYEQEKRKVHTGPNPLHNR	77	between pos. 28 and 29: ASG-SA	RKVHTGPNPLHN	Presumed orthologue of CLE257
237	MA_248710	Picea abies	genomic sequence	>P_abies_MA_248710_CLE237	MWWCFIVLRMEKFRVGYYIRIHGNHMMMIIMLFLLAAAVHCRAGRSRVLIVGAAETNGGAQRLLSHQLENEQYIEGEYTSAASDYDRFRRRSNCCHSQYCGYCSSSRKSSAREEGTLDPVNYSVDERLVPTGPDPLHN	138	between pos. 43 and 44: CRA-GR	RLVPTGPDPLHN	Presumed orthologue of CLE181, 202, 260
238	ALWZ024029486.1	Picea glauca	genomic sequence	>P_glauca_ALWZ024029486.1_CLE238	MADGFVRRLKKADKNLLVVVFLFLVLFFQRVDPTPCPEKELQNIGPGGLRVILKHPPCRRLSASQEFFVPKHNKGSRRTRYGASDHEVPSGPNPISNR	98	between pos. 33 and 34: VDP-TP	HEVPSGPNPISN	Presumed orthologue of CLE180, 189, 198, 203, 210, 212. Possibly the same protein as CLE199, but 2 aa sequence differences. Possible paralogue
239	ALWZ024345583.1	Picea glauca	genomic sequence	>P_glauca_ALWZ024345583.1_CLE239	MADELADPRCHCELRQWRMSSSILLNVLLILLLVFPLFYQPVEPARTINVCRKKQRDCMLAMHPPPHHVQATRSNPRRLSSDQNQFNVPAPASPGRHAPGSPPSPWANSRRFNASAHDVPSGPNPISNR	129	between pos. 44 and 45: VEP-AR	HDVPSGPNPISN	Presumed orthologue of CLE211. Presumed paralogue of CLE240, 241
240	ALWZ023674231.1	Picea glauca	genomic sequence	>P_glauca_ALWZ023674231.1_CLE240	MADELADPRCHWELRQWRMSSSILLNVLLILLLVFPLFYQPVEPARTINACRKKQRDCMLAMHPPHHVQATRSNPRRLSSDQNQFNVPVPASPGRHARGSPPAPWANSRRFNASAHDVPSGPNPISNR	128	between pos. 44 and 45: VEP-AR	HDVPSGPNPISN	Presumed orthologue of CLE211. Presumed paralogue of CLE239, 241
241	ALWZ024282397.1	Picea glauca	genomic sequence	>P_glauca_ALWZ024282397.1_CLE241	MADELADPRCHWELRQWRMSSSILLNVLLILLLVFPLFYQPVEPARTINACRKKQRDCMLAMHPPHHVQATRSNPRRLSSDQNQFNVPVPASPGRHARGSPPAPWANSRRFNASAHDVPSGPNPISNR	128	between pos. 44 and 45: VEP-AR	HDVPSGPNPISN	Presumed orthologue of CLE211. Presumed paralogue of CLE239, 240
242	ALWZ022750806.1	Picea glauca	genomic sequence	>P_glauca_ALWZ022750806.1_CLE242	MADELVDPRCHCRLRQLQTRSDDDNKSRRCMSCSILLKLLLILLLVFPLLYQPVEPARTINECRKKQRDCMQAMARPHHVQVTRSNPRRLSSGQFNVPAASSRDRHARRSPPSPSTNSRRYNASAHEVPSGPNPISD	137	between pos. 56 and 57: VEP-AR	HEVPSGPNPISD	Presumed orthologue of CLE213
243	ALWZ021567120.1	Picea glauca	genomic sequence	>P_glauca_ALWZ021567120.1_CLE243	MADVFFRSLRFLVILLLLALIFQGVDPAACRETILKNTHGGLKNILKHSASRRLLLASNEFFVPKHSNGSRTRYDASDHDVPSGPNPIGNR	91	between pos. 27 and 28: VDP-AA	HDVPSGPNPIGN	Presumed orthologue of CLE214. Presumed paralogue of CLE244
244	ALWZ026201122.1	Picea glauca	genomic sequence	>P_glauca_ALWZ026201122.1_CLE244	MADVFFRSLRFLVILLLLALIFQGVDQAPCRETMLKNTHGGLKNILKHSASRRLLLASNEFFVPKHSTVSRTRYDASYHDVPSGPNPIGNR	91	between pos. 27 and 28: VDQ-AP	HDVPSGPNPIGN	Presumed orthologue of CLE214. Presumed paralogue of CLE243
245	ALWZ020082146.1	Picea glauca	genomic sequence	>P_glauca_ALWZ020082146.1_CLE245	MAKGCNYCKMGAVLSFITVLYILVALSANSVEAMSSNKAYPNIQPPCASAGTKEYCSHVPCRHAPDDVSGRFGAQKRRVPTGPNPLHN	88	between pos. 33 and 34: VEA-MS	RRVPTGPNPLHN	Presumed orthologue of CLE196, 215
246	ALWZ023811722.1	Picea glauca	genomic sequence	>P_glauca_ALWZ023811722.1_CLE246	MAKGFNYYKLGAVLSLITLVYVLVVLSANSVEATSGNKAYKNLQASSDATRQDCSHISCKLSGDEIDPRYGVQKRIVPTGPNPLHN	86	between pos. 33 and 34: VEA-TS	RIVPTGPNPLHN	Presumed orthologue of CLE216
247	ALWZ024934366.1	Picea glauca	genomic sequence	>P_glauca_ALWZ024934366.1_CLE247	MAKGFNYYKLGAVLYLITLVYVLVVLSANSVEATSRNKAYKNLEVSSDATRQDCSHISCKLSGDEVDPRYGVQKRLVPTGPNPLHN	86	between pos. 33 and 34: VEA-TS	RLVPTGPNPLHN	Presumed orthologue of CLE217
248	ALWZ025234830.1	Picea glauca	genomic sequence	>P_glauca_ALWZ025234830.1_CLE248	MAKGFSYYQMGAVLSLITILYVWVVLSADSVEATSRNKVYKHIQSLQASDATRQYCSHISCRRAGYEIDPRYGVEKRVVPMGPNPLHN	88	between pos. 27 and 28: VLS-AD	RVVPMGPNPLHN
249	ALWZ025286490.1	Picea glauca	genomic sequence	>P_glauca_ALWZ025286490.1_CLE249	MAKGFSYYQMGAVLSLITVLCVWVVLSADSVEATSRNKVYKNIQALQASDATRQYCSHKSCRRAGYEIDPRYGVEKRVVPTGPNPLHN	88	between pos. 27 and 28: VLS-AD	RVVPTGPNPLHN	Presumed orthologue of CLE218
250	ALWZ021400828.1	Picea glauca	genomic sequence	>P_glauca_ALWZ021400828.1_CLE250	MAKGFYYYKMGALICLIVIVYVLVILSANSVEAMRLNKAYKNLQASHASDATGQYCSQISCRRTGYEMDPRFGVQKRVVPTGPNPLHH	88	between pos. 33 and 34: VEA-MR	RVVPTGPNPLHH	Presumed orthologue of CLE223. Presumed paralogue of CLE251
251	ALWZ024046946.1	Picea glauca	genomic sequence	>P_glauca_ALWZ024046946.1_CLE251	MAKGFYYYKMGALICLIVIVYVLVILSANSVEAMRLNKAYKNLQASHASDATGQYCSQISCRRTGYEMDPRFGVQKRVVPTGPNPLHH	88	between pos. 33 and 34: VEA-MR	RVVPTGPNPLHH	Presumed orthologue of CLE223. Presumed paralogue of CLE250
252	ALWZ021954674.1	Picea glauca	genomic sequence	>P_glauca_ALWZ021954674.1_CLE252	MAKGFYYYKMGALICLIIIVYVLVILSPNSVEAMRLNKAYKNLQASHASDATEEYCSHISCRRAGYEIDPRFGVQKRIVPTGPNPLHN	88	between pos. 33 and 34: VEA-MR	RIVPTGPNPLHN	Presumed orthologue of CLE222
253	ALWZ021752625.1	Picea glauca	genomic sequence	>P_glauca_ALWZ021752625.1_CLE253	MFGLNFKMKKKSSYHERCQIKKLLRVIVGAALLLLLVFTGMISSVGASRVMVGRINGSSRDYINPRALLDHHDAIKAKCGAHADQSDHGACQEDQEVDPRYGMEKRSVPAGPNPLHN	117	between pos. 47 and 48: VGA-SR	RSVPAGPNPLHN
254	ALWZ025788087.1	Picea glauca	genomic sequence	>P_glauca_ALWZ025788087.1_CLE254	MGKRWDCYKVGAVVSLITAMYVLAVLSADCVEAMRTNTAYNYIQGPPASDATTQYCSHVSCRDAAAEMEPGFGDQKRTVPTGSNPLHN	88	between pos. 27 and 28: VLS-AD	RTVPTGSNPLHN	Presumed orthologue of CLE197, 226. Possibly the same gene/protein as CLE200, but 1 aa mismatched, so is a possible paralogue
255	ALWZ026912682.1	Picea glauca	genomic sequence	>P_glauca_ALWZ026912682.1_CLE255	MMKLVYVRMVKKFTLLALVAILIAACFSETRSDCFKVSENRVFSRKLLVFKSKFTSPGFSRTVYNNRRTGAPATHDSVGVMFHSVPSNPNPIQNKYAQFSF	101	between pos. 32 and 33: TRS-DC	HSVPSNPNPIQN	Presumed orthologue of CLE234
256	ALWZ023928688.1	Picea glauca	genomic sequence	>P_glauca_ALWZ023928688.1_CLE256	MRGYCLIAARLSRMILFILLLVVLLSLNNERALGMRNIDRIKGIRHELYSVGAAATEVSHVDAKSKGKEPDFDLNYGNVKRRVPNGSDPIHNRYFYQKLPSIYTVFVFT	109	between pos. 34 and 35: ALG-MR	RRVPNGSDPIHN	Presumed orthologue of CLE183, 194, 230
257	ALWZ026017303.1	Picea glauca	genomic sequence	>P_glauca_ALWZ026017303.1_CLE257	MVGERRHSVAFVCILLVVISSLCIDASGSALFQPQKNKGRTYFDLQPEIPKSSREAGTRYEQEKRKVHTGPNPLHNR	77	between pos. 28 and 29: ASG-SA	RKVHTGPNPLHN	Presumed orthologue of CLE236
258	ALWZ025148754.1	Picea glauca	genomic sequence	>P_glauca_ALWZ025148754.1_CLE258	MVKGFSYYQMGAVLSLITILYVWVVLSADSVEATSRNKVYKHIQALQASDATRQYCSHISCRCAGYEIDPRYGIEKRVVPTGPNPLHN	88	between pos. 27 and 28: VLS-AD	RVVPTGPNPLHN	Presumed paralogue of CLE259
259	ALWZ026942497.1	Picea glauca	genomic sequence	>P_glauca_ALWZ026942497.1_CLE259	MVKGFSYYQMGAVLSLITVLYVWVVLSADSVEATSCNKVYKNIQALQASDATRQYCSHISCRRAGYEIDPRYGVEKRVVPTGPNPLDN	88	between pos. 33 and 34: VEA-TS	RVVPTGPNPLDN	Presumed paralogue of CLE258
260	ALWZ020885877.1	Picea glauca	genomic sequence	>P_glauca_ALWZ020885877.1_CLE260	MWWCFIVLRMEKFRVGYYIRIHGNHMMMIIMLFLLAAAVHCRAGRSRVLIVGAAETNGGAQRLLSHQLENEQYIEGEYTSAASDYDRFRRRSNCCHSQYCGYCSSSRKSSAREEGTLDPVNYSVDERLVPTGPDPLHN	138	between pos. 43 and 44: CRA-GR	RLVPTGPDPLHN	Presumed orthologue of CLE181, 202, 237
261	MA_10428646	Picea abies	genomic sequence	>P_abies_MA_10428646_CLE261	MLLTSSASFMLPRVTIVLQVLLIVTVVCAHEISGSVLGKGRNSLRARSSSQEFIAPVNDNNTYRPLHRKITNVMRVRKVDFDVKDGGFQNPRENNKGNTDRPYVQKLHNVPSGPNPIGNFDPPAQIDGLRAPSRH	135	between pos. 29 and 30: VCA-HE	HNVPSGPNPIGN	Presumed orthologue of CLE195, 208. Three exons, two introns
262	MA_18107	Picea abies	genomic sequence	>P_abies_MA_18107_CLE262	MAGETGPRCSSTHRKWEKKPRTIIALLFPFFLLLVVFPTLLYHPMEPAPTINVGKMESNPMEPTPLMNACRDGRKERGCVQAVPRRQHVQGTRSNSRRLSSDLNQFHVPAVASPGRHARRSPPSSSTTSGRYSASAHEVVSGPNPRRSG	149	between pos. 47 and 48: MEP-AP	HEVVSGPNPRRS	Presumed orthologue of CLE265
263	MA_9667	Picea abies	genomic sequence	>P_abies_MA_9667_CLE263	MAGEIDPRCRSTRSQCEKKPRTITALLFLLLLVLLAFSLLVYQPMEPAPTITFRHGRKERGCMQAVPRPHHVQGSRSNPRRRTSDLNEFNVPAAAASRGPHARRSPPSSSAVTSGGYNTMAHEVDSGPNPTRNKLHPDSITR	142	between pos. 38 and 39: AFS-LL	HEVDSGPNPTRN	Presumed orthologue of CLE267, CLE268
264	MA_10212474	Picea abies	genomic sequence	>P_abies_MA_10212474_CLE264	MATETDRRRRCMHRQWEKKPRTIIALLFRFLLLLVVFPLLLCQPMETAPIINVGKTGSNPMEPTPLMNACRHGRKERGSVQAVPRRHHVQGTRSNSRRLSSDLNQFNVPPVASRGRPARRSPPSSSTTSGCYIVSAHEVAAGPNPTRNR	149	between pos. 42 and 43: LLC-QP	HEVAAGPNPTRN	Presumed orthologue of CLE266
265	ALWZ021444808.1	Picea glauca	genomic sequence	>P_glauca_ALWZ021444808.1_CLE265	MAGETGPRCSSTHRKWEKKPRTIIALLFPFFLLLVVFPTLLYHPMEPAPTINVGKMESNPVEPTPLMNACRDGRKERGCVQAVPRRQHVQGTRSNSRRLSSDLNQFHVPAVASPGRHARRSPPSSSTTSGRYSASAHEVVSGPNPRRNG	149	between pos. 47 and 48: MEP-AP	HEVVSGPNPRRN	Presumed orthologue of CLE262
266	ALWZ020538973.1	Picea glauca	genomic sequence	>P_glauca_ALWZ020538973.1_CLE266	MATETDRRRRCMHRQWEKKPRTIIALLFRFLLLLVVFPLLLCQSMETSPIINVGKTGSNPMEPTSLMNACRHGRKERGSVQAVPRRHHVQGTRSNSRRLSSDLNQFNVPPVASRGRRARRSPPSSSTTSGRYNVSAHEVAAGPNPTRNR	149	between pos. 42 and 43: LLC-QS	HEVAAGPNPTRN	Presumed orthologue of CLE264
267	ALWZ026697146.1	Picea glauca	genomic sequence	>P_glauca_ALWZ026697146.1_CLE267	MAGEIDPRCRSTRSQCEKKPRTITALLFLLLLVLLAFSLLVYQPMEPAPTMTFRHGRKERGCMQAVPRPHHVQGSRSNPRRRTSDLNEFNVPAAAAASRGPHARRSPPSSSAVTSGGYYTMAHEVDSGPNPTRNKLHPDSITR	143	between pos. 38 and 39: AFS-LL	HEVDSGPNPTRN	Presumed orthologue of CLE263, CLE268
268	ALWZ021157268.1	Picea glauca	genomic sequence	>P_glauca_ALWZ021157268.1_CLE268	MAGEIDPRCRSTRSQCEKKPRTITALLFLLLLVLLAFSLLVYQPMEPAPTMTFRHGRKERGCMQAVPRPHHVQGSRSNPRRRTSDLNEFNVPAAAAASRGPHARRSPPSSSAVTSGGYYTMAHEVDSGPNPTRNKLHPDSITR	143	between pos. 38 and 39: AFS-LL	HEVDSGPNPTRN	Presumed orthologue of CLE263, presumed paralogue of CLE267
269	ALWZ023459940.1	Picea glauca	genomic sequence	>P_glauca_ALWZ023459940.1_CLE269	MEKGFNYYKMGALISLIIIAYVLVVLSANFVEAMSQGNKNLQASRESDDTGQYCSHISCRRAGYEVDPRFGVQKRLVPTGPNPLHN	86	between pos. 27 and 28: VLS-AN	RLVPTGPNPLHN	Presumed paralogue of CLE185, CLE270, CLE271
270	ALWZ023459941.1	Picea glauca	genomic sequence	>P_glauca_ALWZ023459941.1_CLE270	MEKGFNYYKMGALISLIIIAYVLVVLSANFVEAMSQGNKNLQASRESDDTGQYCSHISCRRAGYEVDPRFGVQKRLVPTGPNPLHN	86	between pos. 27 and 28: VLS-AN	RLVPTGPNPLHN	Presumed paralogue of CLE185, CLE269, CLE271
271	ALWZ024919882.1	Picea glauca	genomic sequence	>P_glauca_ALWZ024919882.1_CLE271	MEKGFNYYKMGALISLIIIAYVLVVLSANFVEAMSQGNKNLQASRESDDTGQYCSHISCRRAGYEVDPRFGVQKRLVPTGPNPLHN	86	between pos. 27 and 28: VLS-AN	RLVPTGPNPLHN	Presumed paralogue of CLE185, CLE269, CLE270
272	MA_41364	Picea abies	genomic sequence	>P_glauca_ALWZ024919882.1_CLE272	MAAAGLTFRVHLVFMAVMVLFPANSFVQGLRPSFITRDVQNVVGPMKSTELQQLSVVSPLRNLMEQRTNLREVRLGNQKVNADLQASSLRSEDGGMTTASARQVPTGPDPLHHNGTPAKPAFPQLP	126	between pos. 29 and 30: VQG-LR	RQVPTGPDPLHH	Presumed orthologue of CLE191. Three exons, two introns

## Sheet: Table S2 - CLEL genes
CLEL	Gen/EMBL/DDBJ entries	Organism	Cell type/tissue expression	Species + (accession) + name	Sequence	length	Signal peptide cleavage site	CLEL Motif Sequence	Notes
13	CO211752.1	Picea engelmannii x glauca	bark	>P_engelmannii_x_glauca_CLEL13	LPLEYPVASRVDELLGQSSGENNEIVSRKLLRGSVGRGLTESEKAEHSRLQAKRSESDDSLHVPDRDLASKNRAGIANDHHELLLSGASLNHISTQNERKSMTANEPNNLLAASMQVTPRQIYEKPSFHVDYSGPKTHNPKHH	NA	not full-length	DYSGPKTHNPKHH
14	CO477062.2	Picea glauca	root	>P_glauca_CLEL14	MIIRRGSMSTVIIACKAIMTVTQLLALLITCSALASTSLQAQEHHEGTRLVVMQTNFLPVEQSASRTQYQSDSSVENNNGTELASYHSLPRRLRGMGWTLADGKLTSEERRTEKKPVETRTHGAKGHVHRKHGVVTGAAVSSLASESKSLRPSSGASSMHTHEETSKSHEWTSLVGKMINVVDLNKPPEKYDPPTLNADYHGPKTHPPKHN	211	between pos. 33 and 34: CSA-LA	DYHGPKTHPPKHN	Presumed orthologue of CLEL17, 18; Splice variant of CLEL22
	GE477216.1
	CO477543.2
	ALWZ025934992.1		genomic sequence	>P_glauca_ALWZ025934992.1_CLEL14	MIIRRGSVSTVIIACKAIMTVTQLLALLITCSALASTSLQAQEHHEGTRLVVMQTNFLPVEQSASRTQYQSDSSVENNNGTELASYRSLPRRLRGMGWTLADGKLTSEERRTEKKPVETRTHGAKGHVHRKHGVVTGAAVSSLASESKSLRPSSGASSMHTHEETSKSHEWTSLVGKMINVVDLNKPPEKYDPPTLNADYHGPKTHPPKHN
15	EX387983.1	Picea glauca	shoot w/needles, shoot - terminal leader	>P_glauca_CLEL15	MMATTCKIVVIMLLALFFLPSNCRQMPNEAAQLRKWNLQPAFFGRRDGGVSQDSSVLVGYYKLEANAKLRGLNDIERRFIERLGEENTAGMPEKHSSLKRILSIVSGSRPSMKLGYQNKFSGTQEAKSSSRTLCNIPETSKAGPMDEEAAMIPPKPQGDKDDGDVVNAMDYAPAHKKPPIHN	182	between pos. 23 and 24: SNC-RQ	DYAPAHKKPPIHN	Presumed orthologue of CLEL20. Predicted splice variant (no EST evidence) of CLEL25
	EX379031.1
	EX388347.1
	ALWZ021107253.1		genomic sequence	>P_glauca_ALWZ021107253.1_CLEL15	MMATTCKIVVIMLFALFFLPSNCRQMPNEAAQLRKWNLQPAFFGRRDGGVSQDSSVLVGYYKLEANAKLRGLNDIERRFIERLGEENTAGMPEKHSSLKRILSIVSGSRPSMKMGYQNKFSGTQEAKSSSRTLCNIPETSKARPMDEGAAMIPPKPQGDKDDGDVVNAMDYAPAHKKPPIHN
16	GT121615.1	Picea sitchensis	bud	>P_sitchensis_CLEL16	PRRLRGMGWTLADGKLTSEERRTEKKPVETRTHGAKGHVHRKHGVVTGAAVSSLASESKSLRPSSGIQSNLSSPQESKVISEEKMDGLAIQELAITTKRSLKSIASSPSDGQEKEEISSESNSYKPAPPSATSGHRAQASPTPEAQTFHVSGPMTSESNDASDLSDIIGMDYGRARRNPPIHNKAPKP	NA	not full-length	DYGRARRNPPIHN	Presumed orthologue of CLEL22, 23
17	DR744288.1	Pinus taeda	root	>P_taeda_CLEL17	LTVTEFLALLIICSALASTSLQARAHHEGTGLVGRRTNFFNVEQSASHTQNQSDSSVENNNGMELASDRSIPTRLRRMESTQADRKLTNKDRITEKKPIQTRTGAANGNVLRKPEAVKGAAHSSLASKSKRLRPSSGASSINTHEEISKSHELTSLVGKMINVVDLNKPHEKYDQPSLNADYHGPKTHPPKHN	NA	not full-length between pos. 33 and 34: CSA-LA	DYHGPKTHPPKHN	Presumed orthologue of CLEL14, 18
	DR744221.1
18	MA_38303	Picea abies	genomic sequence	>P_abies_MA_38303_CLEL18	MIIRRGSVSTVIIACKTIMTVTQLLALLITCSALASTSLQAQEHHEGTRLVVMQTNFLPVEQSASRTQYQSDSSVENNNGTELASYRSLPRRLRGMGWTLADGKLTSEERRTEKKPVETRTHGAKGHVHRKHGVVTGAAVSSLASESKSLRPSSGASSMHTHEETSKSHEWTSLVGKMINVVDLNKPPEKYDPPTLNADYHGPKTHPPKHN	211	between pos. 33 and 34: CSA-LA	DYHGPKTHPPKHN	Presumed orthologue of CLEL14, 17 - splice variant of CLEL23, 24
19	ALWZ024952435.1	Picea glauca	genomic sequence	>P_glauca_ALWZ024952435.1_CLEL19	MGYKFMAAFLGLLLLACSSIQAAYTNTEGKPYIYIWLRLLRNQHHSFTVSMLSDLKDLKQKFWFSNFGTYAIRVSLFSVFSNVGIITVWPLAEGNIHAENTLPLEYPVASRVDELLGQSSGENNEIVSRKLLRGSVGRGLTESEKEEHSRLQAKRSESDDSLHVPDRDLASKIRAGIANDHHELLLSGASLNHISTQNERKSMTANEPNNLLAASMQVTPRQIYEKPSFHVDYSGPKTHNPKHH	244	between pos. 22 and 23: IQA-AY	DYSGPKTHNPKHH	Presumed orthologue of CLEL13
20	MA_81230	Picea abies	genomic sequence	>P_abies_MA_81230_CLEL20	MMATTCKIVVIMLFALFFLPSNCRQMPNEAAQLRKWNLQPAFFGRRDGGVSQDSSVLVGYYKLEANAKLRGLNDIERRFIERLGEENTAGMPEKHSSLKRILSIVSGSRPSMKMGYQNKFSGTQEAKSSSRTLCNIPETSKARPMDEGAAMIPPKPQGDKDDGDVVNAMDYAPAHKKPPIHN	182	between pos. 23 and 24: SNC-RQ	DYAPAHKKPPIHN	Presumed orthologue of CLEL15
21	MA_15539	Picea abies	genomic sequence	>P_abies_MA_15539 _CLEL21	MGYKFMAAFLGLLLLACSSIQAAYTNTEGKPYIYIWLRLLRNQHHSFTVSMLSDLKDLKQKFWFSNFGTYAIRVSLFSVFSNVGIITVWPLAEGNIHAENTLPLEYPVASRVDELLGQSSGENNEIVSRKLLRGSVGRGLTESEKAEHSRFQAKRSESDDSLHVPDRDLASKNREGIANDHHELLLSGASLNHISTQNERKSMTANEPNNLLAASMQVTPRQIYEKPSFHVDYSGPKTHNPKHH	244	between pos. 22 and 23: IQA-AY	DYSGPKTHNPKHH	Presumed orthologue of CLEL13
22	ALWZ025934992.1	Picea glauca	genomic sequence	>P_glauca_ALWZ025934992.1_CLEL22	MIIRRGSVSTVIIACKAIMTVTQLLALLITCSALASTSLQAQEHHEGTRLVVMQTNFLPVEQSASRTQYQSDSSVENNNGTELASYRSLPRRLRGMGWTLADGKLTSEERRTEKKPVETRTHGAKGHVHRKHGVVTGAAVSSLASESKSLRPSSGIQSNLSSPQESKVISDEKIDGLAIQELAITTKRSLKSIASSPSDGQEKEEISSESNSYKPAPPSATSGHRAQASPTPEAQTFHVSGPMTSESNDASDLSDIIGMDYGRARRKPPIHNGAPEP	277	between pos. 33 and 34: CSA-LA	DYGRARRKPPIHN	Presumed orthologue of CLEL16 - splice variant of CLEL14
23	MA_38303	Picea abies	genomic sequence	>P_abies_MA_38303_CLEL23	MIIRRGSVSTVIIACKTIMTVTQLLALLITCSALASTSLQAQEHHEGTRLVVMQTNFLPVEQSASRTQYQSDSSVENNNGTELASYRSLPRRLRGMGWTLADGKLTSEERRTEKKPVETRTHGAKGHVHRKHGVVTGAAVSSLASESKSLRPSSGIQSNLSYPQESKVISEEKMDGLAIQELAITTKRSLKSIASSPSDGQEKEEISSESNSYKPAPPSATSGHRAQASPTPEAQTFHVSGSMTSESNDASDLSDIIGMDYGRARRNPPIHNKAPKP	277	between pos. 33 and 34: CSA-LA	DYGRARRNPPIHN	Presumed orthologue of CLEL16 - splice variant of CLEL18, 24
24	MA_38303	Picea abies	genomic sequence	>P_abies_MA_38303_CLEL24	MIIRRGSVSTVIIACKTIMTVTQLLALLITCSALASTSLQAQEHHEGTRLVVMQTNFLPVEQSASRTQYQSDSSVENNNGTELASYRSLPRRLRGMGWTLADGKLTSEERRTEKKPVETRTHGAKGHVHRKHGVVTGAAVSSLASESKSLRPSSDEKIDGLAIQELAITTKRSLKSIASSPSDGQEKEEISSESNSYKPAPPSATSGHRAQASPTPEAQTFHVSGSMTSESNDASDLSDIIGMDYGRARRNPPIHNKAPKP	261	between pos. 33 and 34: CSA-LA	DYGRARRNPPIHN	Presumed orthologue of CLEL16 - 2nd splice variant of CLEL18, 23
25	ALWZ021107253.1	Picea glauca	genomic sequence	>P_glauca_ALWZ021107253.1_CLEL25	MMATTCKIVVIMLFALFFLPSNCRQMPNEAAQLRKWNLQPAFFGRRDGGVSQDSSVLVGYYKLEANAKLRGLNDIERRFIERLGEENTAGMPEKHSSLKRILSIVSGSRPSMKMGYQNKFSGASPMHKQSRDSVKKGFGFFAANKINGFAELKYDKPTFHVDYTGPKTHPPKNN	174	between pos. 23 and 24: SNC-RQ	DYTGPKTHPPKNN	Presumed orthologue of CLEL26. Predicted splice variant (no EST evidence) of CLEL15
26	MA_81230	Picea abies	genomic sequence	>P_abies_MA_81230_CLEL26	MMATTCKIVVIMLFALFFLPSNCRQMPNEAAQLRKWNLQPAFFGRRDGGVSQDSSVLVGYYKLEANAKLRGLNDIERRFIERLGEENTAGMPEKHSSLKRILSIVSGSRPSMKMGYQNKFSGASPMHKQSRDSVKKGFGFFAANKINGFAELKYDKPTFHVDYTGPKTHPPKNN	174	between pos. 23 and 24: SNC-RQ	DYTGPKTHPPKNN	Presumed orthologue of CLEL25. Predicted splice variant (no EST evidence) of CLEL20
27	ALWZ025999924.1	Picea glauca	genomic sequence	>P_glauca_ALWZ025999924.1_CLEL27	MGRGSHMAQQAAEGHAPLFACLLILYSIVSSVGPQILPWGTICRQLFHTVFTLIPKPYFTLNGQFPTSFTGNRRMLGENFAEKNVREDEKRLSRAHNRFNLEGSGHENKVERPDHHHHHRRQHRRQAGHEAIFFRSKKRHLQVSGSTTVIVHEESSRTEWNSLAAKKTNTVAWHKPGEKYDEPTFHVDYSGPKTHPPKNN	200	between pos. 31 and 32: VSS-VG	DYSGPKTHPPKNN	Presumed orthologue of CLEL28. Predicted protein sequence (no EST evidence)
28	MA_27243	Picea abies	genomic sequence	>P_abies_MA_27243_CLEL28	MGRGSHMAQQAAEGHAPLFACLLILYSIVSSVGPQILPWGTIYRQLFHTVFTLIPKPYFTLNGQFPTSFTGKRRMLGENFAEKNVREDEKSLSRAHNRFNLEGSGHENKVERPDHHHHHRRQHRRQAGHEAIFFRSKKRHLQVSGSTTVIVHEESSRTEWNSLAAKKTNTVAWHKPGEKYDEPTFHVDYSGPKTHPPKNN	200	between pos. 31 and 32: VSS-VG	DYSGPKTHPPKNN	Presumed orthologue of CLEL27. Predicted protein sequence (no EST evidence)

## Sheet: Sheet2
	Ai. Dwarf at 14 and 21 dag; >50% mortality; stunted root
	>P_glauca_ALWZ021752625.1_CLE253	RSVPAGPNPLHN
	>P_banksiana_CLE204	RLVPTGPNPLHH
	>P_glauca_CLE193	RLVPTGPNPLHH
	>P_abies_MA_120841_CLE231	RLVPTGPNPLHH
	CLE9	RLVPSGPNPLHN
	CLE10	RLVPSGPNPLHN
	CLE11	RVVPSGPNPLHH
	CLE12	RRVPSGPNPLHH
	CLE13	RLVPSGPNPLHH
	>P_abies_MA_7829417_CLE219	RVVPIGPNPLHD
	>P_abies_MA_153637_CLE220/221	RVIPTGPNPLHD
	>P_glauca_ALWZ025234830.1_CLE248	RVVPMGPNPLHN
	>P_glauca_ALWZ025148754.1_CLE258	RVVPTGPNPLHN
	>P_glauca_ALWZ026942497.1_CLE259	RVVPTGPNPLDN
	>P_abies_MA_7401391_CLE218	RVVPTGPNPLHN
	>P_glauca_ALWZ025286490.1_CLE249	RVVPTGPNPLHN
	>P_glauca_ALWZ023811722.1_CLE246	RIVPTGPNPLHN
	>P_abies_MA_114852_CLE216	RIVPTGPNPLHN
	>P_glauca_ALWZ024934366.1_CLE247	RLVPTGPNPLHN
	>P_abies_MA_74670_CLE217	RLVPTGPNPLHN
	>P_glauca_CLE185	RLVPTGPNPLHN
	>P_abies_MA_415578_CLE223	RVVPTGPNPLHH
	>P_glauca_ALWZ021400828.1_CLE250/251	RVVPTGPNPLHH
	>P_abies_MA_10432479_CLE227	RIVPTGSNPLHN
	>P_abies_MA_9027193_CLE222	RIVPTGPNPLHN
	>P_glauca_ALWZ021954674.1_CLE252	RIVPTGPNPLHN
	>P_engelmannii_x_glauca_CLE196	RRVPTGPNPLHN
	>P_glauca_ALWZ020082146.1_CLE245	RRVPTGPNPLHN
	>P_abies_MA_195857_CLE215	RKVPTGPNPLHN
	>P_abies_MA_10260687_CLE226	RTVPTGSNPLHN
	>P_glauca_ALWZ025788087.1_CLE254	RTVPTGSNPLHN
	>P_sitchensis_CLE197	RTVPTGSNPLHN
	>P_glauca_CLE200	RTVPTGSNPLHN
	CLE14	RLVPKGPNPLHN
	>P_glauca_CLE191	RQVPTGPDPLHH
	CLV3	RTVPSGPDPLHH
	Aii. Dwarf only at 21 dag; <50% mortality; long root
	CLE2	RLSPGGPDPQHH
	CLE3	RLSPGGPDPRHH
	CLE4	RLSPGGPDPRHH
	CLE5	RVSPGGPDPQHH
	CLE6	RVSPGGPDPQHH
	CLE7	RFSPGGPDPQHH
	B. dwarf
	CLE19	RVIPTGPNPLHN
	CLE21	RSIPTGPNPLHN
	CLE25	RKVPNGPDPIHN
	>P_glauca_CLE190	RMVPNGSDPLHN
	>P_sitchensis_CLE205	RMVPNGSDPLHN
	>P_abies_MA_417256_CLE224	RMVPNGSDPLHN
	CLE27	RIVPSCPDPLHN
	CLE43	RRIPSSPDRLHN
	>P_abies_MA_10431125a_CLE232/233	RRVPNCPDPLHN
	C. shrub-like
	CLE41	HEVPSGPNPISN
	CLE44	HEVPSGPNPISN
	CLE42	HGVPSGPNPISN
	>P_glauca_ALWZ026912682.1_CLE255	HSVPSNPNPIQN
	>P_abies_MA_10250564_CLE234	HSVPSNPNPIQN
	>P_taeda_CLE188	HEVPSGPNPISN
	>Pradiata_CLE209	HEVPSGPNPISN
	>P_glauca_ALWZ022750806.1_CLE242	HEVPSGPNPISD
	>P_abies_MA_671792_CLE213	HEVPSGPNPISD
	>P_glauca_ALWZ024345583.1_CLE239/240/241	HDVPSGPNPISN
	>P_abies_MA_55741_CLE211	HDVPSGPNPISN
	>P_sitchensis_CLE184	HEVPSGPNPISN
	>Cryptomeria_japonica_CLE180	HEVPSGPNPISN
	>P_glauca_ALWZ021567120.1_CLE243	HDVPSGPNPIGN
	>P_abies_MA_8623178_CLE214	HDVPSGPNPIGN
	>P_glauca_ALWZ026201122.1_CLE244	HDVPSGPNPIGN
	>P_abies_MA_10207985_CLE212	HEVPSGPNPISN
	>P_glauca_ALWZ024029486.1_CLE199/238	HEVPSGPNPISN
	>P_banksiana_CLE203	HEVPSGPNPISN
	>Pradiata_CLE210	HEVPSGPNPISN
	>P_taeda_CLE189	HEVPSGPNPISN
	>P_contorta_CLE198	HEVPSGPNPISN
	D. Increased growth
	CLE26	RKVPRGPDPIHN
	>P_taeda_CLE194	RRVPNGSDPIHN
	>P_engelmannii_x_glauca_CLE183	RRVPNGSDPIHN
	>P_abies_MA_878_CLE230	RRVPNGSDPIHN
	>P_glauca_ALWZ023928688.1_CLE256	RRVPNGSDPIHN
	CLE18	RQIPTGPDPLHN
	No data
	CLE1	RLSPGGPDPRHH
	CLE8	RRVPTGPNPLHH
	CLE16	RLVHTGPNPLHN
	CLE17	RVVHTGPNPLHN
	>P_abies_MA_15112_CLE236	RKVHTGPNPLHN
	>P_glauca_ALWZ026017303.1_CLE257	RKVHTGPNPLHN
	CLE22	RRVFTGPNPLHN
	>P_glauca_CLE192	RRVPTGSNPLHN
	>P_abies_MA_72760_CLE228	RRVPTGSNXXVP
	>P_taeda_CLE182	RRVPTGSNPLHN
	>P_sitchensis_CLE207	RRVPTGSNPLHN
	CLE20	RKVKTGSNPLHN
	>P_glauca_CLE187	RLIPTGPNPLHN
	>P_abies_MA_529125_CLE235	RLIPTGPNPLHN
	>P_contorta_CLE201	RVVPTGPNPLHN
	>P_abies_MA_523338_CLE229	RVVPTGPNPLHN
	>P_sitchensis_CLE206	RVVPTGPNPLHN
	>P_glauca_CLE186	RVVPTGPNPLHN
	CLE40	RQVPTGSDPLHH
	>P_abies_MA_248710_CLE237	RLVPTGPDPLHN
	>P_glauca_ALWZ020885877.1_CLE260	RLVPTGPDPLHN
	>P_contorta_CLE202	RLVPTGPDPLHN
	>Cryptomeria_japonica_CLE181	RLVPTGPDPLHN
	>P_abies_MA_7237823_CLE225	LMVSNGSDPLLQ
	CLE45	RRVRRGSDPIHN
	CLE46	HKHPSGPNPTGN
	>P_glauca_CLE195	HNVPSGPNPIGN
	>P_engelmannii_x_glauca_CLE208	HNVPSGPNPIGN
